# Supplementary material for: Successful treatment of atrial flutter post-radiofrequency ablation for atrial fibrillation following atrial septal defect occlusion: a case report of pulsed field ablation
Source: Eur Heart J Case Rep. 2024 Oct 22;8(11):ytae558. doi: 10.1093/ehjcr/ytae558 (PMC11558455; doi:10.1093/ehjcr/ytae558)
Supplement: ytae558_Supplementary_Data [file ytae558_supplementary_data.zip]

Archive with 6 entries (6 files):
- Supplemental files.docx
- video1 atrial septal puncture1.mp4
- video2 atrial septal puncture2.mp4
- video3 atrial septal puncture3.mp4
- video4 AFL 1 video.mp4
- video5 AFL 2 video.mp4
